# Supplementary material for: Lessons Learned from Age-Friendly, Team-Based Training
Source: Geriatrics (Basel). 2023 Jul 28;8(4):78. doi: 10.3390/geriatrics8040078 (PMC10454452; doi:10.3390/geriatrics8040078)
Supplement: Supplementary file 1 [file geriatrics-08-00078-s001.zip]

Archive with 1 entries (1 files):
- geriatrics-2247404-supplementary.pdf
